# Supplementary material for: Weaving social networks from cultural similarities on the neolithisation process in the Western Mediterranean: Evolutionary trajectories using projectile tools
Source: PLoS One. 2024 Jul 30;19(7):e0306027. doi: 10.1371/journal.pone.0306027 (PMC11288410; doi:10.1371/journal.pone.0306027)
Supplement: S1 Table — To ensure full replicability of the study, all data necessary to replicate the analysis and the script will be available to the public under a Creative Commons license at the GitHub repository at https://github.com/MBarreraCruz/SNA_Geometrics.git. (XLSX) [file pone.0306027.s002.xlsx]

## Sheet: 8684
Id Gephi	Context	Eigenvector centrality	Betweenness centrality	Clustering coefficient	Number of triangles
1	Artusia III	1.0	0.0	1.0	3
2	Botiquería 2	1.0	0.0	1.0	3
3	Cocina A1	1.0	0.0	1.0	3
4	Collao I	1.0	0.0	1.0	3

## Sheet: 8482
Id Gephi	Context	Eigenvector centrality	Betweenness centrality	Clustering coefficient	Number of triangles
1	Benàmer I	1.0	0.013333333333333334	0.9333333333333333	14
2	Botiquería 2	1.0	0.013333333333333334	0.9333333333333333	14
3	Cocina A1	1.0	0.013333333333333334	0.9333333333333333	14
4	Cocina A2	1.0	0.013333333333333334	0.9333333333333333	14
5	Espantalobos c	0.8708249040125255	0.0	1.0	10
6	Fal VIII	1.0	0.013333333333333334	0.9333333333333333	14
7	Fal Xa	0.8708249040125255	0.0	1.0	10

## Sheet: 8280
Id Gephi	Context	Eigenvector centrality	Betweenness centrality	Clustering coefficient	Number of triangles
1	Artusia V	0.47609580083749536	0.0	1.0	1
2	Atxoste IV	1.0	0.15	0.7	7
6	Pontet e	1.0	0.15	0.7	7
3	Cocina A2	0.9084231654656847	0.0	1.0	6
4	Espantalobos c	0.9084231654656847	0.0	1.0	6
5	Fal VIII	0.9084231654656847	0.0	1.0	6

## Sheet: 8078
Id Gephi	Context	Eigenvector centrality	Betweenness centrality	Clustering coefficient	Number of triangles
1	Ángel2 2a2	0.9999999999999998	0.005555555555555556	0.9555555555555556	43
2	Artusia V	0.827116301085006	0.0	1.0	28
3	Atxoste IV	1.0	0.005555555555555556	0.9555555555555556	43
4	Cabezo cabaña	0.9224912784140892	0.0	1.0	36
5	Cocina B1	1.0	0.005555555555555556	0.9555555555555556	43
6	Cocina B2	1.0	0.005555555555555556	0.9555555555555556	43
7	Corona LM	0.9224912784140894	0.0	1.0	36
8	Esplugón 3inf	1.0	0.005555555555555556	0.9555555555555556	43
9	Forcas II	1.0	0.005555555555555556	0.9555555555555556	43
10	Forcas IV	1.0	0.005555555555555556	0.9555555555555556	43
11	Valcervera b	1.0	0.005555555555555556	0.9555555555555556	43

## Sheet: 7876
Id Gephi	Context	Eigenvector centrality	Betweenness centrality	Clustering coefficient	Number of triangles
1	Atxoste IV	0.981032694972607	0.005952380952380952	0.9523809523809523	20
2	Botiquería 4	0.981032694972607	0.005952380952380952	0.9523809523809523	20
3	Cocina B1	0.981032694972607	0.005952380952380952	0.9523809523809523	20
4	Cocina B2	1.0	0.255952380952381	0.7142857142857143	20
5	Cocina B3	0.981032694972607	0.005952380952380952	0.9523809523809523	20
6	Cremat V	0.981032694972607	0.005952380952380952	0.9523809523809523	20
8	Esplugón 3inf	0.86944769046095	0.0	1.0	15
9	Mas_Nou III	0.86944769046095	0.0	1.0	15
7	Cremat VI	0.14730337611614105	0.0	0.0	0

## Sheet: 7674
Id Gephi	Context	Eigenvector centrality	Betweenness centrality	Clustering coefficient	Number of triangles
1	Atxoste IIIb2	0.6777578830442629	0.1388888888888889	0.3333333333333333	1
2	Barranquet 79	0.35447543105165646	0.013888888888888888	0.0	0
5	Chaves Ib	1.0	0.6527777777777778	0.13333333333333333	2
6	Cocina B3	0.7674544777756159	0.3888888888888889	0.3333333333333333	2
3	Benàmer II	0.43233735311041316	0.05555555555555555	0.0	0
4	Cendres XI	0.31901316629057264	0.0	0.0	0
7	Cremat VI	0.4682051304522488	0.0	1.0	1
9	Guixeres A	0.4682051304522488	0.0	1.0	1
8	Fem 103	0.3614529767604532	0.0	1.0	1
10	Mas_dIs VIb	0.3614529767604532	0.0	1.0	1

## Sheet: 7470
	Context	Eigenvector centrality	Betweenness centrality	Clustering coefficient	Number of triangles
1	Barranquet 79	0.45896912736992673	0.0	1.0	3
7	Or IV	0.9006383268065665	0.09444444444444444	0.5714285714285714	16
8	Or V	0.901787883237344	0.09444444444444444	0.5714285714285714	16
9	Or VI	1.0	0.29814814814814816	0.4222222222222222	19
2	Castillejos I	0.4265196873267833	0.0	1.0	3
6	Nerja NM10	0.7019072145068983	0.059259259259259255	0.6	9
3	Cendres XI	0.586180658712693	0.0	1.0	6
4	Chaves Ib	0.7771383758525963	0.016666666666666666	0.8	12
5	Guixeres A	0.6547617542777522	0.014814814814814814	0.8	8
11	Sant_Pau Silo1	0.41851151374848583	0.0	1.0	3
10	Sadurní IIIC	0.278856132075294	0.0	1.0	1

## Sheet: 7270
Id Gephi	Context	Eigenvector centrality	Betweenness centrality	Clustering coefficient	Number of triangles
1	Castillejos I	0.28785729080309536	0.0	1.0	1
8	Or VI	1.0	0.5666666666666667	0.25	9
11	Xicotó II	0.28785729080309536	0.0	1.0	1
2	Cendres IX	0.3983407277170897	0.0	1.0	1
7	Or IV	0.7889607508636958	0.03333333333333333	0.7	7
3	Cendres VIIa	0.28785729080309536	0.0	1.0	1
10	Toro IV	0.28785729080309536	0.0	1.0	1
5	Draga ABC	0.7163972462592618	0.0	1.0	6
6	Nerja NV2	0.7163972462592618	0.0	1.0	6
9	Sant_Pau Silo1	0.7163972462592618	0.0	1.0	6
4	Chaves Ia	0.0	0.0	0.0	0

## Sheet: 7068
Id Gephi	Context	Eigenvector centrality	Betweenness centrality	Clustering coefficient	Number of triangles
4	Cremat III	0.08821461198955065	0.0	0.0	0
8	Valmayor III	0.08821461198955065	0.0	0.0	0
5	Draga ABC	1.0	0.047619047619047616	0.0	0
6	Guixeres B	0.7071066887216442	0.0	0.0	0
7	Trocs 53 I	0.7071066887216442	0.0	0.0	0
1	Castillejos I	0.0	0.0	0.0	0
2	Cendres VIIa	0.0	0.0	0.0	0
3	Costamar NII	0.0	0.0	0.0	0
